# Supplementary material for: A Novel Cre/lox71-Based System for Inducible Expression of Recombinant Proteins and Genome Editing
Source: Cells. 2022 Jul 7;11(14):2141. doi: 10.3390/cells11142141 (PMC9324666; doi:10.3390/cells11142141)
Supplement: Supplementary file 1 [file cells-11-02141-s001.zip]

Archive with 1 entries (1 files):
- cells-1784354-supplementary.pdf
